# Supplementary material for: Differential Regulation of GPVI-Induced Btk and Syk Activation by PKC, PKA and PP2A in Human Platelets
Source: Int J Mol Sci. 2023 Apr 24;24(9):7776. doi: 10.3390/ijms24097776 (PMC10178361; doi:10.3390/ijms24097776)
Supplement: Supplementary file 1 [file ijms-24-07776-s001.zip]

Archive with 1 entries (1 files):
- ijms-2305921-supplementary.pdf
